# Supplementary material for: Metabarcoding of Hepatitis E virus genotype 3 and Norovirus GII from wastewater samples in England using nanopore sequencing
Source: Food Environ Virol. Author manuscript; Available in PMC 2023 Dec 1. (PMC7615314; doi:10.1007/s12560-023-09569-w)
Supplement: Supplementary file 9 [file EMS190417-supplement-Supplementary_file_9.xlsx]

## Sheet: Sheet1
Metabarcoding of Hepatitis E virus genotype 3 and Norovirus GII from wastewater samples in England using nanopore sequencing
Samantha Treagus1,2, James Lowther1, Ben Longdon2, William Gaze3, Craig Baker-Austin1, David Ryder1, Frederico M. Batista1
Author for editorial correspondence:
Samantha Treagus
UK Health Security Agency
Manor Farm Road
Porton Down
Wiltshire
SP4 0JG
United Kingdom
Email: samantha.treagus2@ukhsa.gov.uk
ORCID iD: 0000-0002-1905-9024
Accession numbers for HEV sequences
JQ013793
MF444099
AF455784
MF444121
MF444131
JQ953664
KY766999
MG674164
KY780957
MG573193
MF346773
MF346772
KU176132
MF444110
MF444077
MF444136
MF444037
KU176131
MF444056
JQ013794
MF444120
MF444030
KU176130
MN646694
KU513561
MF444089
MF959765
LC260517
MH377721
FJ998008
KP294371
MN714358
MK390971
MK390970
MF959764
KJ701409
MG783570
MF444128
MF444065
MG783569
MF444106
MF444122
MF444072
MF444049
MF444031
MF444071
MF444044
MF444143
MF444042
MF444063
MF444111
MH377727
KU176129
MK089849
KX172133
KC618402
MH504137
MH504132
MH377723
MH504128
MF444085
MF444115
MH504138
MH504127
MH504131
MH504133
MH504125
MH504124
MH504136
MF444064
KT159771
MH504135
MN614141
MN614140
MN614139
FJ705359
MW355362
MT362711
MH504134
MH377722
MF444114
MF444043
KX462160
KU508285
MH450021
MH504129
MH504126
AB740232
AB369689
LC131066
LC176493
LC176492
AY115488
KF303502
MH504130
MH450022
AF082843
KT447526
KT447528
FJ426403
FJ426404
AB591734
KT727028
KX981911
AF060668
AB481228
HQ389543
JN564006
KX574712
MG833836
MG980615
AF060669
JN837481
AB089824
AB074920
AB074918
AB630970
KT633715
KJ507956
AB222184
FJ527832
AB073912
AB291952
AB291953
AB291955
AB291956
AB443627
AB443625
AB291951
AB291954
AB291957
AB291960
AB443626
AB443624
AB443623
AB698071
AB189070
AB189072
AB189073
AB189075
AB189074
AB189071
AP003430
AB369691
AB291962
AB481229
LC439299
LC490579
AB630971
AB222182
AB301710
AB236320
AB591733
AB222183
LC386855
AB291963
AB091394
AB246676
KJ873911
MH184580
MH184581
MH504150
JQ953665
AB780450
AB780452
AB780453
AB780451
AB291958
AB248520
HM055578
MK089848
FJ998015
JQ026407
AB248522
AB248521
AB481226
MH504146
JQ013795
MF444141
MF444109
MT840367
MH184582
MH184583
KP698919
MH504145
MH377724
KF922359
MH504153
MH504148
MH184584
MH184579
MH504140
MH504152
MH504139
MH504144
MH504149
MH504141
MH504143
MH504142
AB290313
EU723512
MF444075
MH377725
KT581447
EU360977
KT581446
KT581444
MH504147
MK089847
KT447527
KU747143
KU980235
KT581445
KT581443
KU747141
MF444080
MN614143
MF444091
MF444053
MF444144
MF444113
GU117636
MH450020
KY232313
KY232312
AB291961
AB369687
FJ653660
MF444126
MF444051
MF444088
MF444098
MF444135
MF444035
MF444112
MF444100
MF444138
MF444103
MF444094
MF444039
MF444140
MN646696
KC166971
MF444129
MF444092
MF444127
MF444034
MF444027
MF444117
MF444078
MF444041
MF444076
MN401237
MF444059
JN906976
JN906974
JN906975
MF444090
MF444070
MF444125
MF444069
LC055972
KT581448
MF444058
MF444105
EU495148
MF444081
MF444118
MF444116
MF444052
MF444134
JQ953666
FJ956757
MF444102
MH450023
MH450027
MH450029
MH450028
MH450025
MH450026
MH450024
MF444087
MF444062
MF444029
MF444032
MH504151
MH450031
MH450030
MF444104
MF444082
MF444067
MF444101
MF444046
MF444079
MF444028
KT591534
KT591532
KT591533
MF444045
EU375463
EU723513
MF444107
MF444137
MF444036
MF444095
MF444133
MF444057
MF444108
EU723516
EU723514
EU723515
MF444123
MF444084
MF444060
MH377726
LC164712
MF444048
MF444130
MF444096
MF444047
MF444132
AB850879
MF444038
MF444040
MF444073
MN646695
MF444142
MN646692
MF444061
LC055973
MF444054
MF444097
MF444066
MF444050
MF444139
MF444093
MF444068
MF444124
MF444055
M73218
JF443717
X98292
D11093
JQ655734
N001434
M94177
D11092
M80581
L25595
L25547
LC314155
LC314157
LC314158
MH504155
MH504159
MH504160
LC314156
LC225387
MH504161
MN401238
MH504163
MH504158
MH504156
FJ457024
MH504162
MH504154
AB720034
AB720035
JF443722
JF443721
JF443723
JF443724
JF443726
JF443725
MH074880
MH504157
M73218
D10330
X99441
AF076239
AF459438
JF443720
AF051830
JF443719
JF443718
DQ459342
AY230202
AY204877
MH918640
MH809516
KX578717
MF444074
MG211751
MG211750
AB573435
AB602441
AB856243
MH410175
MH410176
MH410174
KX387865
KX387867
KX387866
KJ496143
KJ496144
KM253769
JQ655735
JQ740781
GU188851
KU356189
KU356187
KY929404
KY929403
KR872417
KR872415
KR872414
KU356186
KJ155502
KR872416
KU356183
KU356184
KU356188
KU356185
KU356182
GU119961
KF736234
AB481227
AB097811
AB091395
AB200239
AB193177
AB193176
AB193178
AB099347
AB097812
AB220971
AB074915
AB291968
AB291967
AB291959
AB291966
AB291965
AB220979
AB220977
LC022745
AB220976
LC387631
AB161717
AB080575
AB220973
AB161719
AB161718
AB220972
AB220978
AB220975
HM439284
AB909124
AB602440
AB909125
AB602439
AB521805
AB521806
EF570133
JF915746
AB369690
JQ993308
AB291964
AB253420
LC436450
LC436449
DQ279091
LC428039
JX855794
EU676172
LC042232
AB369688
MK410048
AB220974
AB108537
LC387632
AB698654
JQ655733
LC037955
MF567575
EU366959
MK330953
HQ634346
AB197673
GU119960
FJ763142
AB197674
EF077630
KC492825
KC692453
MK410047
MK410046
MK410045
MK410050
MK410049
MK410052
MK410053
MK410051
AY723745
FJ610232
AJ272108
JQ655736
GU206559
HM152568
AY594199
MK410044
GU361892
KX531115
KF176351
KC163335

## Sheet: Sequence names
Accession numbers for HEV sequences
JQ013793
MF444099
AF455784
MF444121
MF444131
JQ953664
KY766999
MG674164
KY780957
MG573193
MF346773
MF346772
KU176132
MF444110
MF444077
MF444136
MF444037
KU176131
MF444056
JQ013794
MF444120
MF444030
KU176130
MN646694
KU513561
MF444089
MF959765
LC260517
MH377721
FJ998008
KP294371
MN714358
MK390971
MK390970
MF959764
KJ701409
MG783570
MF444128
MF444065
MG783569
MF444106
MF444122
MF444072
MF444049
MF444031
MF444071
MF444044
MF444143
MF444042
MF444063
MF444111
MH377727
KU176129
MK089849
KX172133
KC618402
MH504137
MH504132
MH377723
MH504128
MF444085
MF444115
MH504138
MH504127
MH504131
MH504133
MH504125
MH504124
MH504136
MF444064
KT159771
MH504135
MN614141
MN614140
MN614139
FJ705359
MW355362
MT362711
MH504134
MH377722
MF444114
MF444043
KX462160
KU508285
MH450021
MH504129
MH504126
AB740232
AB369689
LC131066
LC176493
LC176492
AY115488
KF303502
MH504130
MH450022
AF082843
KT447526
KT447528
FJ426403
FJ426404
AB591734
KT727028
KX981911
AF060668
AB481228
HQ389543
JN564006
KX574712
MG833836
MG980615
AF060669
JN837481
AB089824
AB074920
AB074918
AB630970
KT633715
KJ507956
AB222184
FJ527832
AB073912
AB291952
AB291953
AB291955
AB291956
AB443627
AB443625
AB291951
AB291954
AB291957
AB291960
AB443626
AB443624
AB443623
AB698071
AB189070
AB189072
AB189073
AB189075
AB189074
AB189071
AP003430
AB369691
AB291962
AB481229
LC439299
LC490579
AB630971
AB222182
AB301710
AB236320
AB591733
AB222183
LC386855
AB291963
AB091394
AB246676
KJ873911
MH184580
MH184581
MH504150
JQ953665
AB780450
AB780452
AB780453
AB780451
AB291958
AB248520
HM055578
MK089848
FJ998015
JQ026407
AB248522
AB248521
AB481226
MH504146
JQ013795
MF444141
MF444109
MT840367
MH184582
MH184583
KP698919
MH504145
MH377724
KF922359
MH504153
MH504148
MH184584
MH184579
MH504140
MH504152
MH504139
MH504144
MH504149
MH504141
MH504143
MH504142
AB290313
EU723512
MF444075
MH377725
KT581447
EU360977
KT581446
KT581444
MH504147
MK089847
KT447527
KU747143
KU980235
KT581445
KT581443
KU747141
MF444080
MN614143
MF444091
MF444053
MF444144
MF444113
GU117636
MH450020
KY232313
KY232312
AB291961
AB369687
FJ653660
MF444126
MF444051
MF444088
MF444098
MF444135
MF444035
MF444112
MF444100
MF444138
MF444103
MF444094
MF444039
MF444140
MN646696
KC166971
MF444129
MF444092
MF444127
MF444034
MF444027
MF444117
MF444078
MF444041
MF444076
MN401237
MF444059
JN906976
JN906974
JN906975
MF444090
MF444070
MF444125
MF444069
LC055972
KT581448
MF444058
MF444105
EU495148
MF444081
MF444118
MF444116
MF444052
MF444134
JQ953666
FJ956757
MF444102
MH450023
MH450027
MH450029
MH450028
MH450025
MH450026
MH450024
MF444087
MF444062
MF444029
MF444032
MH504151
MH450031
MH450030
MF444104
MF444082
MF444067
MF444101
MF444046
MF444079
MF444028
KT591534
KT591532
KT591533
MF444045
EU375463
EU723513
MF444107
MF444137
MF444036
MF444095
MF444133
MF444057
MF444108
EU723516
EU723514
EU723515
MF444123
MF444084
MF444060
MH377726
LC164712
MF444048
MF444130
MF444096
MF444047
MF444132
AB850879
MF444038
MF444040
MF444073
MN646695
MF444142
MN646692
MF444061
LC055973
MF444054
MF444097
MF444066
MF444050
MF444139
MF444093
MF444068
MF444124
MF444055
M73218
JF443717
X98292
D11093
JQ655734
N001434
M94177
D11092
M80581
L25595
L25547
LC314155
LC314157
LC314158
MH504155
MH504159
MH504160
LC314156
LC225387
MH504161
MN401238
MH504163
MH504158
MH504156
FJ457024
MH504162
MH504154
AB720034
AB720035
JF443722
JF443721
JF443723
JF443724
JF443726
JF443725
MH074880
MH504157
M73218
D10330
X99441
AF076239
AF459438
JF443720
AF051830
JF443719
JF443718
DQ459342
AY230202
AY204877
MH918640
MH809516
KX578717
MF444074
MG211751
MG211750
AB573435
AB602441
AB856243
MH410175
MH410176
MH410174
KX387865
KX387867
KX387866
KJ496143
KJ496144
KM253769
JQ655735
JQ740781
GU188851
KU356189
KU356187
KY929404
KY929403
KR872417
KR872415
KR872414
KU356186
KJ155502
KR872416
KU356183
KU356184
KU356188
KU356185
KU356182
GU119961
KF736234
AB481227
AB097811
AB091395
AB200239
AB193177
AB193176
AB193178
AB099347
AB097812
AB220971
AB074915
AB291968
AB291967
AB291959
AB291966
AB291965
AB220979
AB220977
LC022745
AB220976
LC387631
AB161717
AB080575
AB220973
AB161719
AB161718
AB220972
AB220978
AB220975
HM439284
AB909124
AB602440
AB909125
AB602439
AB521805
AB521806
EF570133
JF915746
AB369690
JQ993308
AB291964
AB253420
LC436450
LC436449
DQ279091
LC428039
JX855794
EU676172
LC042232
AB369688
MK410048
AB220974
AB108537
LC387632
AB698654
JQ655733
LC037955
MF567575
EU366959
MK330953
HQ634346
AB197673
GU119960
FJ763142
AB197674
EF077630
KC492825
KC692453
MK410047
MK410046
MK410045
MK410050
MK410049
MK410052
MK410053
MK410051
AY723745
FJ610232
AJ272108
JQ655736
GU206559
HM152568
AY594199
MK410044
GU361892
KX531115
KF176351
KC163335
