# Supplementary material for: Metabarcoding of Hepatitis E virus genotype 3 and Norovirus GII from wastewater samples in England using nanopore sequencing
Source: Food Environ Virol. Author manuscript; Available in PMC 2023 Dec 1. (PMC7615314; doi:10.1007/s12560-023-09569-w)
Supplement: Supplementary file 12 [file EMS190417-supplement-Supplementary_file_12.xlsx]

## Sheet: Sheet1
Metabarcoding of Hepatitis E virus genotype 3 and Norovirus GII from wastewater samples in England using nanopore sequencing
Samantha Treagus1,2, James Lowther1, Ben Longdon2, William Gaze3, Craig Baker-Austin1, David Ryder1, Frederico M. Batista1
Author for editorial correspondence:
Samantha Treagus
UK Health Security Agency
Manor Farm Road
Porton Down
Wiltshire
SP4 0JG
United Kingdom
Email: samantha.treagus2@ukhsa.gov.uk
ORCID iD: 0000-0002-1905-9024
Sequence	Mapped reads	Mean depth	Percentage coverage
seq001	40492	39924	100
seq002	2615	2572	100
seq003	25875	25474	100
seq004	13990	13783	100
seq006	93423	92074	100
seq009	15657	15347	100
seq010	2009	1958	100
seq011	84826	83464	100
seq012	1473	1440	100
seq013	85540	84301	100
seq014	6798	6675	100
seq015	5786	5639	100
seq018	32963	32361	100
seq023	4646	4523	100
seq024	83649	82341	100
seq025	3324	3247	100
seq026	22580	21964	100
seq027	8238	8041	100
seq028	2197	2134	100
seq030	14755	14468	100
seq031	6613	6485	100
seq032	1329	1302	100
seq033	4363	4295	100
seq034	12931	12660	100
seq035	4484	4380	100
seq037	31999	31516	100
seq039	15253	14960	100
seq040	1839	1772	100
seq041	45625	44891	100
seq042	29902	29331	100
seq043	3057	2962	100
seq044	1731	1684	100
seq045	1942	1880	100
seq046	2013	1968	100
seq047	24594	24193	100
seq048	2023	1979	100
seq049	4101	4009	100
seq050	6077	5935	100
seq051	1431	1388	100
seq052	16349	15992	100
seq053	3907	3798	100
seq054	1339	1301	100
seq056	12405	12210	100
seq057	9680	9435	100
seq058	51867	50768	100
seq059	1366	1330	100
seq060	29583	29057	100
seq061	4052	3983	100
seq062	5616	5429	100
seq063	28409	27739	100
seq064	27033	26433	100
seq065	16199	15889	100
seq067	14089	13724	100
seq068	3056	2954	100
seq071	22047	21603	100
seq072	9066	8847	100
seq073	7869	7663	100
seq075	23736	23228	100
seq076	14998	14759	100
seq078	4472	4347	100
seq080	2350	2276	100
seq081	69265	68187	100
seq083	3453	3312	100
seq084	12882	12613	100
seq085	6433	6236	100
seq086	34263	33444	100
seq087	2552	2484	100
seq089	33712	33012	100
seq090	25963	25395	100
seq091	14914	14452	100
seq092	4980	4834	100
seq093	2505	2427	100
seq094	13335	13020	100
seq095	8683	8461	100
seq096	1649	1601	100
seq097	6128	5948	100
seq098	10174	9971	100
seq100	13378	12925	100
seq101	21443	20944	100
seq102	5885	5724	100
seq103	2014	1957	100
seq104	15868	15389	100
seq105	19529	19151	100
seq107	8451	8207	100
seq108	15722	15279	100
seq109	6306	6131	100
seq110	34546	33867	100
seq111	1397	1351	100
seq112	60180	59237	100
seq113	37113	36320	100
seq115	2334	2272	100
seq116	13204	12921	100
seq117	13706	13374	100
seq119	55013	54061	100
seq120	10618	10407	100
