# Supplementary material for: Metabarcoding of Hepatitis E virus genotype 3 and Norovirus GII from wastewater samples in England using nanopore sequencing
Source: Food Environ Virol. Author manuscript; Available in PMC 2023 Dec 1. (PMC7615314; doi:10.1007/s12560-023-09569-w)
Supplement: Supplementary file 14 [file EMS190417-supplement-Supplementary_file_14.xlsx]

## Sheet: 0.10_unique_NoV_seqs
Metabarcoding of Hepatitis E virus genotype 3 and Norovirus GII from wastewater samples in England using nanopore sequencing
Samantha Treagus1,2, James Lowther1, Ben Longdon2, William Gaze3, Craig Baker-Austin1, David Ryder1, Frederico M. Batista1
Author for editorial correspondence:
Samantha Treagus
UK Health Security Agency
Manor Farm Road
Porton Down
Wiltshire
SP4 0JG
United Kingdom
Email: samantha.treagus2@ukhsa.gov.uk
ORCID iD: 0000-0002-1905-9024
Accession number for norovirus sequences used in phylogenetic tree
AB933728
FJ537134
FJ537135
FJ537137
KY424340
KY424339
MG002634
LC175468
KX907727
LC325217
MK073894
MN400355
GQ845369
EF684915
JQ911595
AB083781
AY502020
KC464495
KY348698
MG892953
KM198573
GU980585
EU187437
KF944110
JN565063
KY442319
KY442320
JX846924
KJ194504
AB039781
AB039782
U22498
JX846927
KY424345
NC_040876
HQ169542
JX989075
KC662537
AB078334
AY113106
MK753008
MH218651
KU557788
MF421543
KU561256
KX420895
KX420894
DQ438972
KJ196286
AY502009
MH218591
JN699043
EF424550
LC342059
KJ196294
KX685469
KX685462
KC464496
MK753036
MK764041
MK754447
MK762627
HQ664990
HQ449728
GQ845370
KC464497
JQ613568
U07611
MG572182
MH218731
JN797508
MF405169
MH218733
X81879.1
LC209439
JX846925
AY134748
MN394542
LC209463
KJ407074
AF504671
AY237415
AF427118
AF397156
KM386681
LC556392
LC556391
LC406326
MH218661
MK762722
MH218692
KJ196295
MH218658
AB039780
AY038599
DQ379715
U07611
X81879
U02030
X76716
AJ277607
AJ277620
AJ277608
AF195848
AY038599
AF427118
AJ277618
AY113106
AY130761
AY502009
